# Supplementary material for: Gene expression profiling in equine polysaccharide storage myopathy revealed inflammation, glycogenesis inhibition, hypoxia and mitochondrial dysfunctions
Source: BMC Vet Res. 2009 Aug 7;5:29. doi: 10.1186/1746-6148-5-29 (PMC2741442; doi:10.1186/1746-6148-5-29)
Supplement: Additional file 1 — List of the 384 equine gene probes included in the equine microarray. The file provides the following information for each probe: the gene name, Genebank ID, Entrez Gene ID of the human orthologous gene and location of the 50nt-oligonucleotides in the equine transcript sequence. More information is available on GEO database under accession number GPL8349: . [file 1746-6148-5-29-S1.xls]

## Sheet: Descr
Gene name	Genebank ID	Entrez Gene ID of the human orthologous gene	Location of the 50nt-oligonucleotides in the transcript sequence
12S ARNr_RNR1	X79547	4549	71_921
16S ARNr_RNR2	X79547	4550	1113_1527
Abcb10	CX596084	23456	518
Acaa2	CX603916	10449	532
ACE	AF264016	1636	69
Aco2	CX604631	50	354
ACTA2	DN508641	59	324
ACTN2	AB178951	88	1710
ADRB1	CX601061	153	448
AGC1	CX597980	176	423
AKT1	CX597394	207	463
Ala-ARNt_TRNA	X79547	4553	5051_15
Aldh2	CX594077	217	456
Aldoa	CD467807	226	574
ALOX5AP	CD536322	241	519
AMBP	BM780712	259	265
ANXA6	CD467728	309	513
APP	CX601350	351	607
Arg-ARNt_TRNR	X79547	4573	9845_15
Asn-ARNt_TRNN	X79547	4570	5121_19
Asp-ARNt_TRND	X79547	4555	6981_13
ATP1B1	DN511201	481	499
ATP2A1	AF489278	487	81
Atp5a1	DN509143	498	423
Atp5b	DN507747	506	276
Atp5c1	CX593263	509	121
Atp5d	CX603287	513	576
Atp5e	DN509652	514	217
Atp5g2	CX604434	517	480
Atp5g3	DN509050	518	593
Atp5h	CX599509	10476	514
Atp5j	DN507306	522	402
Atp5l	CX603854	10632	399
Atp5o	DN509617	539	461
Atpaf1	CX594120	64756	481
Atpaf2	CX594533	91647	456
ATPase 6	X79547	4508	7965_627
ATPase 6	X79547	4508	7965_290
ATPase 8	X79547	4509	7804_150
ATPase 8	X79547	4509	7804_52
BCL6	CX605841	604	647
BF	BM780405	629	253
Bpgm	BI961532	669	499
C1QTNF2	CX601860	114898	465
C3	BM780352	718	602
CALCA	AF249307	796	736
CASP1	AF090119	834	1169
CASR	DQ178639	846	1438
CAT	CD464332	847	445
CAV1	CX596227	857	416
CCL13	ECA251188	6357	176
CCL3	BM735335	6348	513
CCL4	CD466525	6351	608
CCL5	DN507690	6352	582
CCR2	CD466909	1231	423
CD14	AF200416	929	1618
CD200	BI961135	4345	233
CD36	DN625967	948	159
CD40	AY514017	958	1257
CD44	CD464887	960	329
CD69	CD528606	969	583
CDKN1A	CD467639	1026	539
CEBPB	CX605423	1051	662
CHRNE	AB070519	1145	1608
CKM	AY008778	1158	612
Clic4	CX593049	25932	514
CLU	L46797	1191	1600
COL1A1	CX600928	1277	398
COL2A1	CX604122	1280	602
COL9A1	CX605273	1297	706
COMT	AB178284	1312	1017
COX 1	X79547	4512	5362_1491
COX 1	X79547	4512	5362_722
COX 2	X79547	4513	7048_630
COX 2	X79547	4513	7048_292
COX 3	X79547	4514	8645_729
COX 3	X79547	4514	8645_342
CPT2	CX599757	1376	402
CSF1	CD469550	1435	649
CSF1R	CX604468	1436	378
CSF3	AF503365	1440	1312
CSK	BM735460	1445	188
CTSL	DN510153	1514	615
CTSS	CD464451	1520	508
CXCL2	BM735057	2920	461
CXCR4	CD466324	7852	700
CYP19A1	ECA012610	1588	2558
CYP2E1	BM780623	1571	553
Cys-ARNt_TRNC	X79547	4511	5226_14
CYTB	X79547	4519	14188_1086
CYTB	X79547	4519	14188_520
DAG1	CX600578	1605	397
Decr1	DN504698	1666	583
Echs1	CX604357	1892	652
EDN1	AY730629	1906	221
EGF	S73527	1950	175
EMD	CX601838	2010	639
Eno1	CX603657	2023	657
EPO	AB100030	2056	1132
Etfa	CD469808	2108	739
Fars2	CX592705	10667	464
FAS	CD467546	355	412
FCAR	AB163433	2204	995
FCER1A	Y18204	2205	885
FCER1G	AJ318334	2207	579
FCGR3A	CD471675	2214	319
FGA	BM780460	2243	579
FGB	BM780440	2244	521
FGF2	CX593729	2247	395
FGR	CD470584	2268	434
FKBP1A	CX601533	2280	533
FLII	CX604876	2314	437
FLT1	BM735444	2321	516
FN1	ECU52108	2335	1519
FOS	CD528455	2353	606
Ftmt	BM734857	94033	352
FXYD1	CX604390	5348	441
FYN	CD528430	2534	511
GALR2	CD467026	8811	413
GDF8	AB033541	2660	1079
GJA1	CX604051	2697	832
GJA5	AY008788	2702	420
GJA7	CX604226	10052	598
Gln-ARNt_TRNQ	X79547	4572	3793_18
Gls	CX600244	2744	446
Glu-ARNt_TRNE	X79547	4556	14115_15
Gly-ARNt_TRNG	X79547	4563	9429_15
GNAS	BM734975	2778	531
Got2	CX602317	2806	653
Gpam	BM414848	57678	397
GPI	DN507636	2821	695
GSK3B	CX592808	2932	471
GSTO1	CX603867	9446	712
HADH2	DN507070	3028	476
HCK	BM734694	3055	546
HIF1A	CX602270	3091	448
HIF1AN	CX135803	55662	446
His-ARNt_TRNH	X79547	4564	11583_15
HK2	CX602973	3099	679
HLA-B	X71809	3106	1486
HLA-DMB	CD535594	3109	350
HMGB1	CX605422	3146	677
HNRPK	CX598401	3190	542
HSPA5	CX604607	3309	670
HSPG2	CX599038	3339	416
ICAM1	CD466874	3383	361
Idh2	CX604713	3418	613
IFNAR1	DN506652	3454	319
IGF1	ECU85272	3479	839
IGF1R	CX596610	3480	527
IGF2	U11241	3481	230
IGFBP1	AY752930	3484	247
IGFBP3	AY752932	3486	311
IGHE	ECA305046	3497	1552
IGHG3	ECA312381	3502	965
IL10	U38200	3586	640
IL11RA	CX600546	3590	437
IL12A	Y11130	3592	620
IL12B	Y11129	3593	1009
IL13	DN504537	3596	379
IL15	AY682849	3600	337
IL17	AY014959	3605	231
IL17R	CD468216	23765	548
IL18	Y11131	3606	533
IL1A	U92480	3552	1629
IL1B	U92481	3553	1324
IL1R1	AB020338	3554	2991
IL1R2	AB033415	7850	1248
IL1RN	CD465780	3557	583
IL23A	CD469915	51561	527
IL4	L06010	3565	297
IL4R	BI961298	3566	477
IL6	U64794	3569	646
IL6ST	DN507511	3572	381
IL7	CX592622	3574	433
IL8	BI960975	3576	464
IL9	DN504747	3578	506
Ile-ARNt_TRNI	X79547	4565	3727_15
Immt	CX597479	10889	420
INSR	CX602753	3643	551
IRF2	CD464307	3660	335
IRS2	CX605723	8660	496
ITGAL	CD464254	3683	404
ITGB1	CX598727	3688	509
ITGB2	CD535228	3689	605
KCNE2	AF387764	9992	129
LCK	CD471471	3932	385
LDHA	CX602605	3839	740
LEPR	AF139663	3953	208
Leu-ARNt_TRNL1	X79547	4567	2694_21
Leu-ARNt_TRNL2	X79547	4568	11713_16
LTB4R	CD535102	1241	643
LTBR	CX593980	4055	386
LTF	ECA010930	4057	2182
LUM	CX594607	4060	579
LYN	CD535567	4067	514
Lys-ARNt_TRNK	X79547	4566	7735_14
MAPKAPK2	CX603776	9261	689
Mdh2	DN509711	4191	552
Me2	CD470684	4200	626
Met-ARNt_TRNM	X79547	4569	3868_15
MIF	CX599697	4282	441
Mipep	CX602820	4285	422
MME	CX600462	4311	455
MMP1	AF148882	4312	1774
MMP13	AF034087	4322	2578
MMP14	CX601506	4323	262
MMP16	CX603793	4325	456
MMP2	ECA243311	4313	1107
MMP3	U62529	4314	1655
Mrpl1	CX593008	65008	453
Mrpl10	BM780513	124995	373
Mrpl11	DN506954	65003	533
Mrpl13	DN508047	28998	483
Mrpl15	CD466908	29088	85
Mrpl18	DN507637	29074	625
Mrpl2	DN505742	51069	432
Mrpl20	DN505792	55052	581
Mrpl22	CX603643	29093	627
Mrpl27	DN504471	51264	539
Mrpl28	CX604455	10573	509
Mrpl3	DN510889	11222	752
Mrpl32	DN504779	64983	396
Mrpl37	CD536604	51253	497
Mrpl39	DN506955	54148	623
Mrpl40	CX601764	64976	430
Mrpl44	CX592161	65080	405
Mrpl46	BM780964	26589	598
Mrpl49	CD469126	740	428
Mrpl51	CX598282	51258	493
Mrpl9	CX604032	65005	573
Mrps10	DN503963	55173	501
Mrps14	DN507400	63931	556
Mrps15	CD470896	64960	454
Mrps18a	DN507222	55168	636
Mrps18b	DN503820	28973	485
Mrps21	DN510394	54460	358
Mrps23	CX605477	51649	622
Mrps24	CX600534	64951	463
Mrps25	DN507149	64432	675
Mrps27	CD470955	23107	359
Mrps33	DN507073	51650	489
Mrps36	DN506705	92259	623
Mrps5	CX594577	64969	152
Mrps7	CX592772	51081	164
MT2A	BM780319	4502	284
Mtch1	CD469671	23787	531
Mto1	BM781158	25821	559
Mtus1	CX598502	57509	428
MYD88	CX595899	4615	445
MYL9	CX594102	10398	459
MYLK	CX592941	4638	375
MYOD1	AB167784	4654	211
NCF1	CD528387	4687	585
ND1	X79547	4535	2771_896
ND1	X79547	4535	2771_429
ND2	X79547	4536	3937_987
ND2	X79547	4536	3937_521
ND3	X79547	4537	9498_291
ND3	X79547	4537	9498_123
ND4	X79547	4538	10205_1323
ND4	X79547	4538	10205_635
ND4L	X79547	4539	9915_243
ND4L	X79547	4539	9915_95
ND5	X79547	4540	11789_1760
ND5	X79547	4540	11789_852
ND6	X79547	4541	13587_473
ND6	X79547	4541	13587_213
NFKBIB	CX601294	4793	490
NOS3	ECA439886	4846	100
NQO1	DN508254	1728	441
NR3C1	CX597756	2908	493
NSEP1	DN505238	4904	748
OPRM1	ECA519535	4988	392
OSTM1	CX595697	28962	400
OXTR	BM734870	5021	417
PCYT1A	BM734844	5130	598
PDE4B	CD470720	5142	665
PDE4D	CX593241	5144	530
PDPK1	CD464972	5170	566
PEA15	CX594680	8682	530
PFKM	AB088683	5213	2220
PGK1	CX604500	5230	639
Pgm2	CX605643	55276	708
Phe-ARNt_TRNF	X79547	4558	0_16
Phkb	BM414706	5257	689
Pkm2	CX604027	5315	659
PLA2G4A	AF092539	5321	2258
PLAU	CD471288	5328	509
PLCG2	CX603458	5336	561
PLG	BM780461	5340	468
Pmpca	CX604619	23203	601
Pmpcb	CX600140	9512	478
PNMT	AB071422	5409	341
PON2	DN511022	5445	414
PPARD	CX595199	5467	321
PPP1CA	CX593336	5499	363
PPP1R3B	CD467354	79660	407
PPP1R3C	CX602671	5507	698
PRDX1	DN507660	5052	640
PRDX6	CX605565	9588	640
PRKCA	CX602892	5578	473
Pro-ARNt_TRNP	X79547	4571	6904__12
PROK2	CX600135	60675	391
PSTPIP1	CD535247	9051	635
PTGER4	DN505656	5734	558
PTGS2	AF027334	5743	3299
PTPN1	CD535701	5770	501
PYGL	CX597788	5836	554
RELB	CD472197	5971	179
RGL1	CX598274	23179	413
RHOA	DN508842	387	501
Rpl23	DN507805	9349	436
RUNX1	CX598164	861	411
RYR1	AY375482	6261	240
SCD	CX604837	6319	553
SCN4A	ECU25990	6329	422
SCN5A	AY321582	6331	440
Ser-ARNt_TRNS1	X79547	4574	11652_15
Ser-ARNt_TRNS2	X79547	4575	11652_6
SGCG	CX602486	6445	680
Shmt2	CX605845	6472	664
Slc25a11	CX596750	8402	356
Slc25a12	CX595765	8604	436
Slc25a15	CX598538	10166	422
Slc25a17	CX598253	10478	376
Slc25a26	DN504310	115286	592
Slc25a3	DN505581	5250	663
Slc25a5	DN506810	292	638
SLC2A1	DQ139875	6513	271
SLC2A2	AJ715983	6514	1949
SLC2A4	AF531753	6517	1474
SLC8A1	DQ178640	6546	2168
SLMAP	CX598772	7871	383
SOCS3	CX602140	9021	482
Sod2	AB001693	6648	805
SRI	DN506802	6717	554
SSPN	CX605718	8082	591
STAT3	BM781169	6774	571
STAT4	BM734780	6775	546
STAT6	CD467276	6778	568
SYVN1	CD467458	84447	617
Tfb2m	CX603670	64216	551
TGFB1	AF175709	7040	1138
Thr-ARNt_TRNT	X79547	4576	15328_20
TIA1	BI961840	7072	659
Timm17a	DN505951	10440	577
Timm22	DN510212	29928	311
Timm23	CX599734	10431	405
Timm8a	CX598360	1678	529
Timm9	DN504818	26420	506
Tk2	CX600563	7084	483
TLR4	AY005808	709I9	3194
TNF	AB035735	7099	642
TNFRSF13B	DN505398	23495	381
TNFRSF1A	CD469237	7132	590
TNFRSF1B	CD465559	7133	464
TNFRSF4	CD465063	7293	429
TNFSF13B	CD470712	10673	636
TNNI3	AY819020	7137	751
Tomm22	DN505337	56993	657
Tomm7	DN504324	54543	279
Tomm70a	DN510301	9868	506
TP53	ECU37120	7157	1251
TPM1	CX596274	7168	255
TREM1	BI960901	54210	589
Trp-ARNt_TRNW	X79547	4578	4976_16
TRPV1	DQ267483	7442	214
Tsfm	CX595432	10102	438
Tst	CX601961	7263	675
TXN	AB022431	7295	486
Tyr-ARNt_TRNY	X79547	4579	5294_13
TYRP1	AF076781	7306	940
UBE2I	BI961345	7329	462
Ucp2	CD528532	7351	645
Ugp2	CX604172	7360	648
UTRN	CX600572	7402	479
Val-ARNt_TRNV	X79547	4577	1046_13
VAV1	BI961759	7409	523
VCAM1	CX602484	7412	577
VDR	AY944069	7421	920
VEGF	AB053350	7422	575
XDH	CD468838	7498	481
ZFP36	CD536573	7538	467

## Sheet: Notice
		Nom Plaque		Puits	ID_Oligo		Descripteur
		EQOLI1_2O01_001		A1	4549		12S ARNr_RNR1;X79547;71_921
		EQOLI1_2O01_001		B1	4550		16S ARNr_RNR2;X79547;1113_1527
		EQOLI1_2O01_001		C1	23456		Abcb10;CX596084;518
		EQOLI1_2O01_001		D1	10449		Acaa2;CX603916;532
		EQOLI1_2O01_001		E1	1636		ACE;AF264016;69
		EQOLI1_2O01_001		F1	50		Aco2;CX604631;354
		EQOLI1_2O01_001		G1	59		ACTA2;DN508641;324
		EQOLI1_2O01_001		H1	88		ACTN2;AB178951;1710
		EQOLI1_2O01_001		I1	153		ADRB1;CX601061;448
		EQOLI1_2O01_001		J1	176		AGC1;CX597980;423
		EQOLI1_2O01_001		K1	207		AKT1;CX597394;463
		EQOLI1_2O01_001		L1	4553		Ala-ARNt_TRNA;X79547;5051_15
		EQOLI1_2O01_001		M1	217		Aldh2;CX594077;456
		EQOLI1_2O01_001		N1	226		Aldoa;CD467807;574
		EQOLI1_2O01_001		O1	241		ALOX5AP;CD536322;519
		EQOLI1_2O01_001		P1	259		AMBP;BM780712;265
		EQOLI1_2O01_001		A2	309		ANXA6;CD467728;513
		EQOLI1_2O01_001		B2	351		APP;CX601350;607
		EQOLI1_2O01_001		C2	4573		Arg-ARNt_TRNR;X79547;9845_15
		EQOLI1_2O01_001		D2	4570		Asn-ARNt_TRNN;X79547;5121_19
		EQOLI1_2O01_001		E2	4555		Asp-ARNt_TRND;X79547;6981_13
		EQOLI1_2O01_001		F2	481		ATP1B1;DN511201;499
		EQOLI1_2O01_001		G2	487		ATP2A1;AF489278;81
		EQOLI1_2O01_001		H2	498		Atp5a1;DN509143;423
		EQOLI1_2O01_001		I2	506		Atp5b;DN507747;276
		EQOLI1_2O01_001		J2	509		Atp5c1;CX593263;121
		EQOLI1_2O01_001		K2	513		Atp5d;CX603287;576
		EQOLI1_2O01_001		L2	514		Atp5e;DN509652;217
		EQOLI1_2O01_001		M2	517		Atp5g2;CX604434;480
		EQOLI1_2O01_001		N2	518		Atp5g3;DN509050;593
		EQOLI1_2O01_001		O2	10476		Atp5h;CX599509 ;514
		EQOLI1_2O01_001		P2	522		Atp5j;DN507306;402
		EQOLI1_2O01_001		A3	10632		Atp5l;CX603854;399
		EQOLI1_2O01_001		B3	539		Atp5o;DN509617;461
		EQOLI1_2O01_001		C3	64756		Atpaf1;CX594120;481
		EQOLI1_2O01_001		D3	91647		Atpaf2;CX594533;456
		EQOLI1_2O01_001		E3	4508		ATPase 6;X79547;7965_627
		EQOLI1_2O01_001		F3	4508		ATPase 6;X79547;7965_290
		EQOLI1_2O01_001		G3	4509		ATPase 8;X79547;7804_150
		EQOLI1_2O01_001		H3	4509		ATPase 8;X79547;7804_52
		EQOLI1_2O01_001		I3	604		BCL6;CX605841;647
		EQOLI1_2O01_001		J3	629		BF;BM780405;253
		EQOLI1_2O01_001		K3	669		Bpgm;BI961532 ;499
		EQOLI1_2O01_001		L3	114898		C1QTNF2;CX601860;465
		EQOLI1_2O01_001		M3	718		C3;BM780352;602
		EQOLI1_2O01_001		N3	796		CALCA;AF249307;736
		EQOLI1_2O01_001		O3	834		CASP1;AF090119;1169
		EQOLI1_2O01_001		P3	846		CASR;DQ178639;1438
		EQOLI1_2O01_001		A4	847		CAT;CD464332;445
		EQOLI1_2O01_001		B4	857		CAV1;CX596227;416
		EQOLI1_2O01_001		C4	6357		CCL13;ECA251188;176
		EQOLI1_2O01_001		D4	6348		CCL3;BM735335;513
		EQOLI1_2O01_001		E4	6351		CCL4;CD466525;608
		EQOLI1_2O01_001		F4	6352		CCL5;DN507690;582
		EQOLI1_2O01_001		G4	1231		CCR2;CD466909;423
		EQOLI1_2O01_001		H4	929		CD14;AF200416;1618
		EQOLI1_2O01_001		I4	4345		CD200;BI961135;233
		EQOLI1_2O01_001		J4	948		CD36;DN625967;159
		EQOLI1_2O01_001		K4	958		CD40;AY514017;1257
		EQOLI1_2O01_001		L4	960		CD44;CD464887;329
		EQOLI1_2O01_001		M4	969		CD69;CD528606;583
		EQOLI1_2O01_001		N4	1026		CDKN1A;CD467639;539
		EQOLI1_2O01_001		O4	1051		CEBPB;CX605423;662
		EQOLI1_2O01_001		P4	1145		CHRNE;AB070519;1608
		EQOLI1_2O01_001		A5	1158		CKM;AY008778;612
		EQOLI1_2O01_001		B5	25932		Clic4;CX593049;514
		EQOLI1_2O01_001		C5	1191		CLU;L46797;1600
		EQOLI1_2O01_001		D5	1277		COL1A1;CX600928;398
		EQOLI1_2O01_001		E5	1280		COL2A1;CX604122;602
		EQOLI1_2O01_001		F5	1297		COL9A1;CX605273;706
		EQOLI1_2O01_001		G5	1312		COMT;AB178284;1017
		EQOLI1_2O01_001		H5	4512		COX 1;X79547;5362_1491
		EQOLI1_2O01_001		I5	4512		COX 1;X79547;5362_722
		EQOLI1_2O01_001		J5	4513		COX 2;X79547;7048_630
		EQOLI1_2O01_001		K5	4513		COX 2;X79547;7048_292
		EQOLI1_2O01_001		L5	4514		COX 3;X79547;8645_729
		EQOLI1_2O01_001		M5	4514		COX 3;X79547;8645_342
		EQOLI1_2O01_001		N5	1376		CPT2;CX599757;402
		EQOLI1_2O01_001		O5	1435		CSF1;CD469550;649
		EQOLI1_2O01_001		P5	1436		CSF1R;CX604468;378
		EQOLI1_2O01_001		A6	1440		CSF3;AF503365;1312
		EQOLI1_2O01_001		B6	1445		CSK;BM735460;188
		EQOLI1_2O01_001		C6	1514		CTSL;DN510153;615
		EQOLI1_2O01_001		D6	1520		CTSS;CD464451;508
		EQOLI1_2O01_001		E6	2920		CXCL2;BM735057;461
		EQOLI1_2O01_001		F6	7852		CXCR4;CD466324;700
		EQOLI1_2O01_001		G6	1588		CYP19A1;ECA012610;2558
		EQOLI1_2O01_001		H6	1571		CYP2E1;BM780623;553
		EQOLI1_2O01_001		I6	4511		Cys-ARNt_TRNC;X79547;5226_14
		EQOLI1_2O01_001		J6	4519		CYTB;X79547;14188_1086
		EQOLI1_2O01_001		K6	4519		CYTB;X79547;14188_520
		EQOLI1_2O01_001		L6	1605		DAG1;CX600578;397
		EQOLI1_2O01_001		M6	1666		Decr1;DN504698;583
		EQOLI1_2O01_001		N6	1892		Echs1;CX604357;652
		EQOLI1_2O01_001		O6	1906		EDN1;AY730629;221
		EQOLI1_2O01_001		P6	1950		EGF;S73527;175
		EQOLI1_2O01_001		A7	2010		EMD;CX601838;639
		EQOLI1_2O01_001		B7	2023		Eno1;CX603657;657
		EQOLI1_2O01_001		C7	2056		EPO;AB100030;1132
		EQOLI1_2O01_001		D7	2108		Etfa;CD469808;739
		EQOLI1_2O01_001		E7	10667		Fars2;CX592705;464
		EQOLI1_2O01_001		F7	355		FAS;CD467546;412
		EQOLI1_2O01_001		G7	2204		FCAR;AB163433;995
		EQOLI1_2O01_001		H7	2205		FCER1A;Y18204;885
		EQOLI1_2O01_001		I7	2207		FCER1G;AJ318334;579
		EQOLI1_2O01_001		J7	2214		FCGR3A;CD471675;319
		EQOLI1_2O01_001		K7	2243		FGA;BM780460;579
		EQOLI1_2O01_001		L7	2244		FGB;BM780440;521
		EQOLI1_2O01_001		M7	2247		FGF2;CX593729;395
		EQOLI1_2O01_001		N7	2268		FGR;CD470584;434
		EQOLI1_2O01_001		O7	2280		FKBP1A;CX601533;533
		EQOLI1_2O01_001		P7	2314		FLII;CX604876;437
		EQOLI1_2O01_001		A8	2321		FLT1;BM735444;516
		EQOLI1_2O01_001		B8	2335		FN1;ECU52108;1519
		EQOLI1_2O01_001		C8	2353		FOS;CD528455;606
		EQOLI1_2O01_001		D8	94033		Ftmt;BM734857;352
		EQOLI1_2O01_001		E8	5348		FXYD1;CX604390;441
		EQOLI1_2O01_001		F8	2534		FYN;CD528430;511
		EQOLI1_2O01_001		G8	8811		GALR2;CD467026;413
		EQOLI1_2O01_001		H8	2660		GDF8;AB033541;1079
		EQOLI1_2O01_001		I8	2697		GJA1;CX604051;832
		EQOLI1_2O01_001		J8	2702		GJA5;AY008788;420
		EQOLI1_2O01_001		K8	10052		GJA7;CX604226;598
		EQOLI1_2O01_001		L8	4572		Gln-ARNt_TRNQ;X79547;3793_18
		EQOLI1_2O01_001		M8	2744		Gls;CX600244;446
		EQOLI1_2O01_001		N8	4556		Glu-ARNt_TRNE;X79547;14115_15
		EQOLI1_2O01_001		O8	4563		Gly-ARNt_TRNG;X79547;9429_15
		EQOLI1_2O01_001		P8	2778		GNAS;BM734975;531
		EQOLI1_2O01_001		A9	2806		Got2;CX602317;653
		EQOLI1_2O01_001		B9	57678		Gpam;BM414848;397
		EQOLI1_2O01_001		C9	2821		GPI;DN507636;695
		EQOLI1_2O01_001		D9	2932		GSK3B;CX592808;471
		EQOLI1_2O01_001		E9	9446		GSTO1;CX603867;712
		EQOLI1_2O01_001		F9	3028		HADH2;DN507070;476
		EQOLI1_2O01_001		G9	3055		HCK;BM734694;546
		EQOLI1_2O01_001		H9	3091		HIF1A;CX602270;448
		EQOLI1_2O01_001		I9	55662		HIF1AN;CX135803;446
		EQOLI1_2O01_001		J9	4564		His-ARNt_TRNH;X79547;11583_15
		EQOLI1_2O01_001		K9	3099		HK2;CX602973;679
		EQOLI1_2O01_001		L9	3106		HLA-B;X71809;1486
		EQOLI1_2O01_001		M9	3109		HLA-DMB;CD535594;350
		EQOLI1_2O01_001		N9	3146		HMGB1;CX605422;677
		EQOLI1_2O01_001		O9	3190		HNRPK;CX598401;542
		EQOLI1_2O01_001		P9	3309		HSPA5;CX604607;670
		EQOLI1_2O01_001		A10	3339		HSPG2;CX599038;416
		EQOLI1_2O01_001		B10	3383		ICAM1;CD466874;361
		EQOLI1_2O01_001		C10	3418		Idh2;CX604713;613
		EQOLI1_2O01_001		D10	3454		IFNAR1;DN506652;319
		EQOLI1_2O01_001		E10	3479		IGF1;ECU85272;839
		EQOLI1_2O01_001		F10	3480		IGF1R;CX596610;527
		EQOLI1_2O01_001		G10	3481		IGF2;U11241;230
		EQOLI1_2O01_001		H10	3484		IGFBP1;AY752930;247
		EQOLI1_2O01_001		I10	3486		IGFBP3;AY752932;311
		EQOLI1_2O01_001		J10	3497		IGHE;ECA305046;1552
		EQOLI1_2O01_001		K10	3502		IGHG3;ECA312381;965
		EQOLI1_2O01_001		L10	3586		IL10;U38200;640
		EQOLI1_2O01_001		M10	3590		IL11RA;CX600546;437
		EQOLI1_2O01_001		N10	3592		IL12A;Y11130;620
		EQOLI1_2O01_001		O10	3593		IL12B;Y11129;1009
		EQOLI1_2O01_001		P10	3596		IL13;DN504537;379
		EQOLI1_2O01_001		A11	3600		IL15;AY682849;337
		EQOLI1_2O01_001		B11	3605		IL17;AY014959;231
		EQOLI1_2O01_001		C11	23765		IL17R;CD468216;548
		EQOLI1_2O01_001		D11	3606		IL18;Y11131;533
		EQOLI1_2O01_001		E11	3552		IL1A;U92480;1629
		EQOLI1_2O01_001		F11	3553		IL1B;U92481;1324
		EQOLI1_2O01_001		G11	3554		IL1R1;AB020338;2991
		EQOLI1_2O01_001		H11	7850		IL1R2;AB033415;1248
		EQOLI1_2O01_001		I11	3557		IL1RN;CD465780;583
		EQOLI1_2O01_001		J11	51561		IL23A;CD469915;527
		EQOLI1_2O01_001		K11	3565		IL4;L06010;297
		EQOLI1_2O01_001		L11	3566		IL4R;BI961298;477
		EQOLI1_2O01_001		M11	3569		IL6;U64794;646
		EQOLI1_2O01_001		N11	3572		IL6ST;DN507511;381
		EQOLI1_2O01_001		O11	3574		IL7;CX592622;433
		EQOLI1_2O01_001		P11	3576		IL8;BI960975;464
		EQOLI1_2O01_001		A12	3578		IL9;DN504747;506
		EQOLI1_2O01_001		B12	4565		Ile-ARNt_TRNI;X79547;3727_15
		EQOLI1_2O01_001		C12	10889		Immt;CX597479;420
		EQOLI1_2O01_001		D12	3643		INSR;CX602753;551
		EQOLI1_2O01_001		E12	3660		IRF2;CD464307;335
		EQOLI1_2O01_001		F12	8660		IRS2;CX605723;496
		EQOLI1_2O01_001		G12	3683		ITGAL;CD464254;404
		EQOLI1_2O01_001		H12	3688		ITGB1;CX598727;509
		EQOLI1_2O01_001		I12	3689		ITGB2;CD535228;605
		EQOLI1_2O01_001		J12	9992		KCNE2;AF387764;129
		EQOLI1_2O01_001		K12	3932		LCK;CD471471;385
		EQOLI1_2O01_001		L12	3839		LDHA;CX602605;740
		EQOLI1_2O01_001		M12	3953		LEPR;AF139663;208
		EQOLI1_2O01_001		N12	4567		Leu-ARNt_TRNL1;X79547;2694_21
		EQOLI1_2O01_001		O12	4568		Leu-ARNt_TRNL2;X79547;11713_16
		EQOLI1_2O01_001		P12	1241		LTB4R;CD535102;643
		EQOLI1_2O01_001		A13	4055		LTBR;CX593980;386
		EQOLI1_2O01_001		B13	4057		LTF;ECA010930;2182
		EQOLI1_2O01_001		C13	4060		LUM;CX594607;579
		EQOLI1_2O01_001		D13	4067		LYN;CD535567;514
		EQOLI1_2O01_001		E13	4566		Lys-ARNt_TRNK;X79547;7735_14
		EQOLI1_2O01_001		F13	9261		MAPKAPK2;CX603776;689
		EQOLI1_2O01_001		G13	4191		Mdh2;DN509711;552
		EQOLI1_2O01_001		H13	4200		Me2;CD470684;626
		EQOLI1_2O01_001		I13	4569		Met-ARNt_TRNM;X79547;3868_15
		EQOLI1_2O01_001		J13	4282		MIF;CX599697;441
		EQOLI1_2O01_001		K13	4285		Mipep;CX602820;422
		EQOLI1_2O01_001		L13	4311		MME;CX600462;455
		EQOLI1_2O01_001		M13	4312		MMP1;AF148882;1774
		EQOLI1_2O01_001		N13	4322		MMP13;AF034087;2578
		EQOLI1_2O01_001		O13	4323		MMP14;CX601506;262
		EQOLI1_2O01_001		P13	4325		MMP16;CX603793;456
		EQOLI1_2O01_001		A14	4313		MMP2;ECA243311;1107
		EQOLI1_2O01_001		B14	4314		MMP3;U62529;1655
		EQOLI1_2O01_001		C14	65008		Mrpl1;CX593008;453
		EQOLI1_2O01_001		D14	124995		Mrpl10;BM780513;373
		EQOLI1_2O01_001		E14	65003		Mrpl11;DN506954;533
		EQOLI1_2O01_001		F14	28998		Mrpl13;DN508047;483
		EQOLI1_2O01_001		G14	29088		Mrpl15;CD466908;85
		EQOLI1_2O01_001		H14	29074		Mrpl18;DN507637;625
		EQOLI1_2O01_001		I14	51069		Mrpl2;DN505742;432
		EQOLI1_2O01_001		J14	55052		Mrpl20;DN505792;581
		EQOLI1_2O01_001		K14	29093		Mrpl22;CX603643;627
		EQOLI1_2O01_001		L14	51264		Mrpl27;DN504471;539
		EQOLI1_2O01_001		M14	10573		Mrpl28;CX604455;509
		EQOLI1_2O01_001		N14	11222		Mrpl3;DN510889;752
		EQOLI1_2O01_001		O14	64983		Mrpl32;DN504779;396
		EQOLI1_2O01_001		P14	51253		Mrpl37;CD536604;497
		EQOLI1_2O01_001		A15	54148		Mrpl39;DN506955;623
		EQOLI1_2O01_001		B15	64976		Mrpl40;CX601764;430
		EQOLI1_2O01_001		C15	65080		Mrpl44;CX592161;405
		EQOLI1_2O01_001		D15	26589		Mrpl46;BM780964;598
		EQOLI1_2O01_001		E15	740		Mrpl49;CD469126;428
		EQOLI1_2O01_001		F15	51258		Mrpl51;CX598282;493
		EQOLI1_2O01_001		G15	65005		Mrpl9;CX604032;573
		EQOLI1_2O01_001		H15	55173		Mrps10;DN503963;501
		EQOLI1_2O01_001		I15	63931		Mrps14;DN507400;556
		EQOLI1_2O01_001		J15	64960		Mrps15;CD470896;454
		EQOLI1_2O01_001		K15	55168		Mrps18a;DN507222;636
		EQOLI1_2O01_001		L15	28973		Mrps18b;DN503820;485
		EQOLI1_2O01_001		M15	54460		Mrps21;DN510394;358
		EQOLI1_2O01_001		N15	51649		Mrps23;CX605477;622
		EQOLI1_2O01_001		O15	64951		Mrps24;CX600534;463
		EQOLI1_2O01_001		P15	64432		Mrps25;DN507149;675
		EQOLI1_2O01_001		A16	23107		Mrps27;CD470955;359
		EQOLI1_2O01_001		B16	51650		Mrps33;DN507073;489
		EQOLI1_2O01_001		C16	92259		Mrps36;DN506705;623
		EQOLI1_2O01_001		D16	64969		Mrps5;CX594577;152
		EQOLI1_2O01_001		E16	51081		Mrps7;CX592772;164
		EQOLI1_2O01_001		F16	4502		MT2A;BM780319;284
		EQOLI1_2O01_001		G16	23787		Mtch1;CD469671;531
		EQOLI1_2O01_001		H16	25821		Mto1;BM781158;559
		EQOLI1_2O01_001		I16	57509		Mtus1;CX598502;428
		EQOLI1_2O01_001		J16	4615		MYD88;CX595899;445
		EQOLI1_2O01_001		K16	10398		MYL9;CX594102;459
		EQOLI1_2O01_001		L16	4638		MYLK;CX592941;375
		EQOLI1_2O01_001		M16	4654		MYOD1;AB167784;211
		EQOLI1_2O01_001		N16	4687		NCF1;CD528387;585
		EQOLI1_2O01_001		O16	4535		ND1;X79547;2771_896
		EQOLI1_2O01_001		P16	4535		ND1;X79547;2771_429
		EQOLI1_2O01_001		A17	4536		ND2;X79547;3937_987
		EQOLI1_2O01_001		B17	4536		ND2;X79547;3937_521
		EQOLI1_2O01_001		C17	4537		ND3;X79547;9498_291
		EQOLI1_2O01_001		D17	4537		ND3;X79547;9498_123
		EQOLI1_2O01_001		E17	4538		ND4;X79547;10205_1323
		EQOLI1_2O01_001		F17	4538		ND4;X79547;10205_635
		EQOLI1_2O01_001		G17	4539		ND4L;X79547;9915_243
		EQOLI1_2O01_001		H17	4539		ND4L;X79547;9915_95
		EQOLI1_2O01_001		I17	4540		ND5;X79547;11789_1760
		EQOLI1_2O01_001		J17	4540		ND5;X79547;11789_852
		EQOLI1_2O01_001		K17	4541		ND6;X79547;13587_473
		EQOLI1_2O01_001		L17	4541		ND6;X79547;13587_213
		EQOLI1_2O01_001		M17	4793		NFKBIB;CX601294;490
		EQOLI1_2O01_001		N17	4846		NOS3;ECA439886;100
		EQOLI1_2O01_001		O17	1728		NQO1;DN508254;441
		EQOLI1_2O01_001		P17	2908		NR3C1;CX597756;493
		EQOLI1_2O01_001		A18	4904		NSEP1;DN505238;748
		EQOLI1_2O01_001		B18	4988		OPRM1;ECA519535;392
		EQOLI1_2O01_001		C18	28962		OSTM1;CX595697;400
		EQOLI1_2O01_001		D18	5021		OXTR;BM734870;417
		EQOLI1_2O01_001		E18	5130		PCYT1A;BM734844;598
		EQOLI1_2O01_001		F18	5142		PDE4B;CD470720;665
		EQOLI1_2O01_001		G18	5144		PDE4D;CX593241;530
		EQOLI1_2O01_001		H18	5170		PDPK1;CD464972;566
		EQOLI1_2O01_001		I18	8682		PEA15;CX594680;530
		EQOLI1_2O01_001		J18	5213		PFKM;AB088683;2220
		EQOLI1_2O01_001		K18	5230		PGK1;CX604500;639
		EQOLI1_2O01_001		L18	55276		Pgm2;CX605643;708
		EQOLI1_2O01_001		M18	4558		Phe-ARNt_TRNF;X79547;0_16
		EQOLI1_2O01_001		N18	5257		Phkb;BM414706;689
		EQOLI1_2O01_001		O18	5315		Pkm2;CX604027;659
		EQOLI1_2O01_001		P18	5321		PLA2G4A;AF092539;2258
		EQOLI1_2O01_001		A19	5328		PLAU;CD471288;509
		EQOLI1_2O01_001		B19	5336		PLCG2;CX603458;561
		EQOLI1_2O01_001		C19	5340		PLG;BM780461;468
		EQOLI1_2O01_001		D19	23203		Pmpca;CX604619;601
		EQOLI1_2O01_001		E19	9512		Pmpcb;CX600140;478
		EQOLI1_2O01_001		F19	5409		PNMT;AB071422;341
		EQOLI1_2O01_001		G19	5445		PON2;DN511022;414
		EQOLI1_2O01_001		H19	5467		PPARD;CX595199;321
		EQOLI1_2O01_001		I19	5499		PPP1CA;CX593336;363
		EQOLI1_2O01_001		J19	79660		PPP1R3B;CD467354;407
		EQOLI1_2O01_001		K19	5507		PPP1R3C;CX602671;698
		EQOLI1_2O01_001		L19	5052		PRDX1;DN507660;640
		EQOLI1_2O01_001		M19	9588		PRDX6;CX605565;640
		EQOLI1_2O01_001		N19	5578		PRKCA;CX602892;473
		EQOLI1_2O01_001		O19	4571		Pro-ARNt_TRNP;X79547;6904__12
		EQOLI1_2O01_001		P19	60675		PROK2;CX600135;391
		EQOLI1_2O01_001		A20	9051		PSTPIP1;CD535247;635
		EQOLI1_2O01_001		B20	5734		PTGER4;DN505656;558
		EQOLI1_2O01_001		C20	5743		PTGS2;AF027334;3299
		EQOLI1_2O01_001		D20	5770		PTPN1;CD535701;501
		EQOLI1_2O01_001		E20	5836		PYGL;CX597788;554
		EQOLI1_2O01_001		F20	5971		RELB;CD472197;179
		EQOLI1_2O01_001		G20	23179		RGL1;CX598274;413
		EQOLI1_2O01_001		H20	387		RHOA;DN508842;501
		EQOLI1_2O01_001		I20	9349		Rpl23;DN507805;436
		EQOLI1_2O01_001		J20	861		RUNX1;CX598164;411
		EQOLI1_2O01_001		K20	6261		RYR1;AY375482;240
		EQOLI1_2O01_001		L20	6319		SCD;CX604837;553
		EQOLI1_2O01_001		M20	6329		SCN4A;ECU25990;422
		EQOLI1_2O01_001		N20	6331		SCN5A;AY321582;440
		EQOLI1_2O01_001		O20	4574		Ser-ARNt_TRNS1;X79547;11652_15
		EQOLI1_2O01_001		P20	4575		Ser-ARNt_TRNS2;X79547;11652_6
		EQOLI1_2O01_001		A21	6445		SGCG;CX602486;680
		EQOLI1_2O01_001		B21	6472		Shmt2;CX605845;664
		EQOLI1_2O01_001		C21	8402		Slc25a11;CX596750;356
		EQOLI1_2O01_001		D21	8604		Slc25a12;CX595765;436
		EQOLI1_2O01_001		E21	10166		Slc25a15;CX598538;422
		EQOLI1_2O01_001		F21	10478		Slc25a17;CX598253;376
		EQOLI1_2O01_001		G21	115286		Slc25a26;DN504310;592
		EQOLI1_2O01_001		H21	5250		Slc25a3;DN505581;663
		EQOLI1_2O01_001		I21	292		Slc25a5;DN506810;638
		EQOLI1_2O01_001		J21	6513		SLC2A1;DQ139875;271
		EQOLI1_2O01_001		K21	6514		SLC2A2;AJ715983;1949
		EQOLI1_2O01_001		L21	6517		SLC2A4;AF531753;1474
		EQOLI1_2O01_001		M21	6546		SLC8A1;DQ178640;2168
		EQOLI1_2O01_001		N21	7871		SLMAP;CX598772;383
		EQOLI1_2O01_001		O21	9021		SOCS3;CX602140;482
		EQOLI1_2O01_001		P21	6648		Sod2;AB001693;805
		EQOLI1_2O01_001		A22	6717		SRI;DN506802;554
		EQOLI1_2O01_001		B22	8082		SSPN;CX605718;591
		EQOLI1_2O01_001		C22	6774		STAT3;BM781169;571
		EQOLI1_2O01_001		D22	6775		STAT4;BM734780;546
		EQOLI1_2O01_001		E22	6778		STAT6;CD467276;568
		EQOLI1_2O01_001		F22	84447		SYVN1;CD467458;617
		EQOLI1_2O01_001		G22	64216		Tfb2m;CX603670;551
		EQOLI1_2O01_001		H22	7040		TGFB1;AF175709;1138
		EQOLI1_2O01_001		I22	4576		Thr-ARNt_TRNT;X79547;15328_20
		EQOLI1_2O01_001		J22	7072		TIA1;BI961840;659
		EQOLI1_2O01_001		K22	10440		Timm17a;DN505951;577
		EQOLI1_2O01_001		L22	29928		Timm22;DN510212;311
		EQOLI1_2O01_001		M22	10431		Timm23;CX599734;405
		EQOLI1_2O01_001		N22	1678		Timm8a;CX598360;529
		EQOLI1_2O01_001		O22	26420		Timm9;DN504818;506
		EQOLI1_2O01_001		P22	7084		Tk2;CX600563;483
		EQOLI1_2O01_001		A23	709I9		TLR4;AY005808;3194
		EQOLI1_2O01_001		B23	7099		TNF;AB035735;642
		EQOLI1_2O01_001		C23	23495		TNFRSF13B;DN505398;381
		EQOLI1_2O01_001		D23	7132		TNFRSF1A;CD469237;590
		EQOLI1_2O01_001		E23	7133		TNFRSF1B;CD465559;464
		EQOLI1_2O01_001		F23	7293		TNFRSF4;CD465063;429
		EQOLI1_2O01_001		G23	10673		TNFSF13B;CD470712;636
		EQOLI1_2O01_001		H23	7137		TNNI3;AY819020;751
		EQOLI1_2O01_001		I23	56993		Tomm22;DN505337;657
		EQOLI1_2O01_001		J23	54543		Tomm7;DN504324;279
		EQOLI1_2O01_001		K23	9868		Tomm70a;DN510301;506
		EQOLI1_2O01_001		L23	7157		TP53;ECU37120;1251
		EQOLI1_2O01_001		M23	7168		TPM1;CX596274;255
		EQOLI1_2O01_001		N23	54210		TREM1;BI960901;589
		EQOLI1_2O01_001		O23	4578		Trp-ARNt_TRNW;X79547;4976_16
		EQOLI1_2O01_001		P23	7442		TRPV1;DQ267483;214
		EQOLI1_2O01_001		A24	10102		Tsfm;CX595432;438
		EQOLI1_2O01_001		B24	7263		Tst;CX601961;675
		EQOLI1_2O01_001		C24	7295		TXN;AB022431;486
		EQOLI1_2O01_001		D24	4579		Tyr-ARNt_TRNY;X79547;5294_13
		EQOLI1_2O01_001		E24	7306		TYRP1;AF076781;940
		EQOLI1_2O01_001		F24	7329		UBE2I;BI961345;462
		EQOLI1_2O01_001		G24	7351		Ucp2;CD528532 ;645
		EQOLI1_2O01_001		H24	7360		Ugp2;CX604172;648
		EQOLI1_2O01_001		I24	7402		UTRN;CX600572;479
		EQOLI1_2O01_001		J24	4577		Val-ARNt_TRNV;X79547;1046_13
		EQOLI1_2O01_001		K24	7409		VAV1;BI961759;523
		EQOLI1_2O01_001		L24	7412		VCAM1;CX602484;577
		EQOLI1_2O01_001		M24	7421		VDR;AY944069;920
		EQOLI1_2O01_001		N24	7422		VEGF;AB053350;575
		EQOLI1_2O01_001		O24	7498		XDH;CD468838;481
		EQOLI1_2O01_001		P24	7538		ZFP36;CD536573;467
